# Supplementary material for: Predicting the Potential Distribution of Hypericum perforatum under Climate Change Scenarios Using a Maximum Entropy Model
Source: Biology (Basel). 2024 Jun 19;13(6):452. doi: 10.3390/biology13060452 (PMC11201051; doi:10.3390/biology13060452)
Supplement: Supplementary file 1 [file biology-13-00452-s001.zip › Table S1.xlsx]

## Sheet: Sheet1
Table S1. Species distribution record information
Num.	species	longitud	latitude
1	Hypericum perforatum	109.304	32.5727
2	Hypericum perforatum	109.024	32.6886
3	Hypericum perforatum	110.302	31.2195
4	Hypericum perforatum	110.3	31.2259
5	Hypericum perforatum	116.291	39.961
6	Hypericum perforatum	116.394	39.8428
7	Hypericum perforatum	108.781	31.9726
8	Hypericum perforatum	108.389	32.0126
9	Hypericum perforatum	108.655	31.689
10	Hypericum perforatum	110.737	32.0604
11	Hypericum perforatum	106.967	34.0052
12	Hypericum perforatum	109.258	31.3022
13	Hypericum perforatum	106.406	34.2446
14	Hypericum perforatum	105.938	34.4484
15	Hypericum perforatum	105.665	34.8619
16	Hypericum perforatum	105.956	33.8172
17	Hypericum perforatum	106.169	33.6312
18	Hypericum perforatum	106.102	33.7463
19	Hypericum perforatum	106.012	33.9664
20	Hypericum perforatum	105.632	33.2734
21	Hypericum perforatum	105.668	33.2691
22	Hypericum perforatum	105.762	33.0059
23	Hypericum perforatum	105.565	33.2665
24	Hypericum perforatum	105.61	33.4858
25	Hypericum perforatum	105.436	33.4287
26	Hypericum perforatum	104.638	35.0089
27	Hypericum perforatum	105.455	33.4824
28	Hypericum perforatum	105.766	33.0688
29	Hypericum perforatum	106.13	34.7522
30	Hypericum perforatum	106.13	34.7522
31	Hypericum perforatum	107.887	35.9833
32	Hypericum perforatum	100.422	39.0401
33	Hypericum perforatum	107.607	35.9004
34	Hypericum perforatum	105.232	33.1794
35	Hypericum perforatum	108.022	36.5028
36	Hypericum perforatum	106.203	33.6974
37	Hypericum perforatum	106.169	33.6312
38	Hypericum perforatum	106.169	33.6309
39	Hypericum perforatum	105.63	33.2726
40	Hypericum perforatum	105.436	33.4286
41	Hypericum perforatum	105.762	33.0059
42	Hypericum perforatum	105.762	33.0059
43	Hypericum perforatum	105.745	33.0128
44	Hypericum perforatum	105.455	33.4824
45	Hypericum perforatum	105.43	33.4295
46	Hypericum perforatum	105.242	32.752
47	Hypericum perforatum	104.971	32.9362
48	Hypericum perforatum	105.331	32.7565
49	Hypericum perforatum	104.957	32.9302
50	Hypericum perforatum	104.857	33.0205
51	Hypericum perforatum	104.69	32.9376
52	Hypericum perforatum	104.688	32.9374
53	Hypericum perforatum	104.77	32.8611
54	Hypericum perforatum	104.777	33.1683
55	Hypericum perforatum	104.77	32.8607
56	Hypericum perforatum	104.805	33.112
57	Hypericum perforatum	104.62	33.0649
58	Hypericum perforatum	104.962	33.1795
59	Hypericum perforatum	104.76	32.9036
60	Hypericum perforatum	104.534	32.8821
61	Hypericum perforatum	104.77	32.8607
62	Hypericum perforatum	105.108	32.7344
63	Hypericum perforatum	104.569	33.002
64	Hypericum perforatum	104.947	33.0943
65	Hypericum perforatum	104.871	33.2002
66	Hypericum perforatum	104.41	32.8962
67	Hypericum perforatum	104.443	32.8912
68	Hypericum perforatum	104.353	32.9346
69	Hypericum perforatum	104.519	32.9295
70	Hypericum perforatum	104.353	32.9346
71	Hypericum perforatum	104.531	32.9578
72	Hypericum perforatum	104.353	32.9346
73	Hypericum perforatum	106.039	33.8059
74	Hypericum perforatum	104.353	32.9346
75	Hypericum perforatum	105.823	33.8144
76	Hypericum perforatum	104.418	33.1846
77	Hypericum perforatum	104.417	33.1843
78	Hypericum perforatum	104.418	33.1957
79	Hypericum perforatum	104.418	33.1871
80	Hypericum perforatum	104.917	33.3364
81	Hypericum perforatum	104.897	33.4801
82	Hypericum perforatum	105.333	33.322
83	Hypericum perforatum	105.263	33.0662
84	Hypericum perforatum	104.769	33.5773
85	Hypericum perforatum	105.11	33.0159
86	Hypericum perforatum	105.111	33.0168
87	Hypericum perforatum	105.158	33.367
88	Hypericum perforatum	105.015	33.0296
89	Hypericum perforatum	105.267	33.0683
90	Hypericum perforatum	105.308	33.2701
91	Hypericum perforatum	105.233	33.3366
92	Hypericum perforatum	105.333	33.322
93	Hypericum perforatum	105.231	33.1794
94	Hypericum perforatum	108.022	36.5028
95	Hypericum perforatum	106.137	34.3373
96	Hypericum perforatum	106.136	34.3376
97	Hypericum perforatum	106.401	34.5171
98	Hypericum perforatum	106.401	34.5172
99	Hypericum perforatum	106.134	34.7509
100	Hypericum perforatum	106.36	34.6889
101	Hypericum perforatum	106.361	34.6886
102	Hypericum perforatum	104.465	32.9116
103	Hypericum perforatum	104.488	32.9203
104	Hypericum perforatum	104.597	32.9192
105	Hypericum perforatum	104.457	32.9184
106	Hypericum perforatum	104.473	32.9235
107	Hypericum perforatum	105.125	34.1498
108	Hypericum perforatum	105.11	34.1242
109	Hypericum perforatum	104.736	33.4815
110	Hypericum perforatum	105.157	33.3543
111	Hypericum perforatum	105.267	33.0683
112	Hypericum perforatum	105.184	33.6003
113	Hypericum perforatum	104.956	33.462
114	Hypericum perforatum	105.273	33.0969
115	Hypericum perforatum	105.295	33.6215
116	Hypericum perforatum	105.053	33.2077
117	Hypericum perforatum	106.76	37.0094
118	Hypericum perforatum	101.19	38.3393
119	Hypericum perforatum	105.17	34.9125
120	Hypericum perforatum	105.443	34.8157
121	Hypericum perforatum	106.137	34.3373
122	Hypericum perforatum	104.937	33.0923
123	Hypericum perforatum	105.35	32.7701
124	Hypericum perforatum	104.954	33.2056
125	Hypericum perforatum	104.78	33.1696
126	Hypericum perforatum	104.807	33.111
127	Hypericum perforatum	104.572	33.0015
128	Hypericum perforatum	105.108	32.7344
129	Hypericum perforatum	104.341	32.9051
130	Hypericum perforatum	104.291	32.9393
131	Hypericum perforatum	104.403	32.882
132	Hypericum perforatum	104.403	32.882
133	Hypericum perforatum	104.403	32.882
134	Hypericum perforatum	104.457	32.9184
135	Hypericum perforatum	104.39	32.8741
136	Hypericum perforatum	104.43	32.8636
137	Hypericum perforatum	104.62	32.8627
138	Hypericum perforatum	104.414	33.1851
139	Hypericum perforatum	104.69	32.9376
140	Hypericum perforatum	104.747	32.9478
141	Hypericum perforatum	104.604	32.7583
142	Hypericum perforatum	104.773	32.7454
143	Hypericum perforatum	104.625	32.8707
144	Hypericum perforatum	104.789	32.8654
145	Hypericum perforatum	104.763	32.8345
146	Hypericum perforatum	104.745	32.7559
147	Hypericum perforatum	104.778	32.7593
148	Hypericum perforatum	104.744	32.7781
149	Hypericum perforatum	104.774	32.7962
150	Hypericum perforatum	104.795	32.87
151	Hypericum perforatum	104.798	32.8467
152	Hypericum perforatum	104.793	32.8384
153	Hypericum perforatum	104.771	32.8398
154	Hypericum perforatum	104.537	33.0094
155	Hypericum perforatum	105.074	32.7374
156	Hypericum perforatum	104.537	33.0093
157	Hypericum perforatum	105.034	32.6851
158	Hypericum perforatum	105.034	32.6851
159	Hypericum perforatum	104.465	32.9116
160	Hypericum perforatum	104.572	32.8026
161	Hypericum perforatum	104.85	33.0126
162	Hypericum perforatum	104.968	32.93
163	Hypericum perforatum	104.618	33.0641
164	Hypericum perforatum	104.872	33.2088
165	Hypericum perforatum	105.097	34.1841
166	Hypericum perforatum	105.141	34.1674
167	Hypericum perforatum	105.097	34.1841
168	Hypericum perforatum	104.923	33.0607
169	Hypericum perforatum	104.923	33.0607
170	Hypericum perforatum	104.728	32.6908
171	Hypericum perforatum	104.728	32.6908
172	Hypericum perforatum	105.064	32.8309
173	Hypericum perforatum	105.069	32.8344
174	Hypericum perforatum	104.418	33.196
175	Hypericum perforatum	104.491	33.2905
176	Hypericum perforatum	104.804	33.433
177	Hypericum perforatum	105.005	33.4858
178	Hypericum perforatum	105.485	32.9989
179	Hypericum perforatum	105.497	33.0003
180	Hypericum perforatum	105.497	33.0003
181	Hypericum perforatum	104.923	33.3381
182	Hypericum perforatum	105.008	33.3453
183	Hypericum perforatum	105.333	33.3219
184	Hypericum perforatum	105.277	32.9986
185	Hypericum perforatum	105.23	33.2986
186	Hypericum perforatum	105.251	33.3101
187	Hypericum perforatum	105.156	33.2522
188	Hypericum perforatum	104.886	33.395
189	Hypericum perforatum	105.272	33.4359
190	Hypericum perforatum	105.567	33.6815
191	Hypericum perforatum	109.86	25.7296
192	Hypericum perforatum	106.205	26.3376
193	Hypericum perforatum	105.696	27.1714
194	Hypericum perforatum	104.29	26.6931
195	Hypericum perforatum	113.897	34.0429
196	Hypericum perforatum	110.879	33.7206
197	Hypericum perforatum	110.835	33.7211
198	Hypericum perforatum	110.909	33.7863
199	Hypericum perforatum	110.94	33.698
200	Hypericum perforatum	110.932	33.6987
201	Hypericum perforatum	110.936	33.698
202	Hypericum perforatum	110.936	33.698
203	Hypericum perforatum	110.94	33.6947
204	Hypericum perforatum	110.949	33.6983
205	Hypericum perforatum	110.91	33.6879
206	Hypericum perforatum	110.895	33.6933
207	Hypericum perforatum	110.871	33.7476
208	Hypericum perforatum	110.869	33.7893
209	Hypericum perforatum	110.819	33.6944
210	Hypericum perforatum	110.822	33.6976
211	Hypericum perforatum	110.835	33.709
212	Hypericum perforatum	110.855	33.7437
213	Hypericum perforatum	110.87	33.7892
214	Hypericum perforatum	110.89	33.7666
215	Hypericum perforatum	114.098	35.0313
216	Hypericum perforatum	114.228	30.6234
217	Hypericum perforatum	110.336	31.0446
218	Hypericum perforatum	110.374	31.0434
219	Hypericum perforatum	110.25	30.8164
220	Hypericum perforatum	110.25	30.8164
221	Hypericum perforatum	110.69	32.2649
222	Hypericum perforatum	114.182	30.6023
223	Hypericum perforatum	110.733	32.0457
224	Hypericum perforatum	111.088	32.5922
225	Hypericum perforatum	110.996	32.7001
226	Hypericum perforatum	111.102	32.504
227	Hypericum perforatum	111.007	32.7062
228	Hypericum perforatum	111.068	32.6556
229	Hypericum perforatum	111.026	32.7196
230	Hypericum perforatum	111.068	32.6557
231	Hypericum perforatum	114.896	30.1893
232	Hypericum perforatum	111.938	31.1354
233	Hypericum perforatum	114.492	31.2905
234	Hypericum perforatum	109.622	30.2753
235	Hypericum perforatum	111.163	32.1915
236	Hypericum perforatum	111.016	32.6792
237	Hypericum perforatum	111.08	32.6146
238	Hypericum perforatum	111.056	32.5982
239	Hypericum perforatum	111.052	32.5838
240	Hypericum perforatum	111.106	32.5962
241	Hypericum perforatum	110.814	31.7394
242	Hypericum perforatum	111.076	32.6593
243	Hypericum perforatum	111.075	32.6547
244	Hypericum perforatum	111.075	32.6547
245	Hypericum perforatum	111.078	32.5415
246	Hypericum perforatum	111.082	32.5127
247	Hypericum perforatum	111.07	32.4615
248	Hypericum perforatum	111.058	32.4337
249	Hypericum perforatum	111.074	32.5388
250	Hypericum perforatum	111.079	32.5419
251	Hypericum perforatum	111.084	32.4996
252	Hypericum perforatum	111.074	32.5192
253	Hypericum perforatum	110.871	32.378
254	Hypericum perforatum	111.254	32.5843
255	Hypericum perforatum	111.261	32.4188
256	Hypericum perforatum	111.074	32.5192
257	Hypericum perforatum	111.398	32.7366
258	Hypericum perforatum	111.467	32.648
259	Hypericum perforatum	111.05	32.3309
260	Hypericum perforatum	111.515	32.5331
261	Hypericum perforatum	111.506	32.5485
262	Hypericum perforatum	111.214	32.4686
263	Hypericum perforatum	110.974	32.5411
264	Hypericum perforatum	111.178	32.7502
265	Hypericum perforatum	111.515	32.5111
266	Hypericum perforatum	111.078	32.5415
267	Hypericum perforatum	110.718	32.0291
268	Hypericum perforatum	111.026	32.1947
269	Hypericum perforatum	109.711	31.8717
270	Hypericum perforatum	109.694	32.0353
271	Hypericum perforatum	114.018	30.6502
272	Hypericum perforatum	110.775	31.1178
273	Hypericum perforatum	110.757	30.9674
274	Hypericum perforatum	110.751	30.9552
275	Hypericum perforatum	114.294	30.5348
276	Hypericum perforatum	111.093	32.6486
277	Hypericum perforatum	109.896	32.3124
278	Hypericum perforatum	109.811	32.1434
279	Hypericum perforatum	111.026	32.6318
280	Hypericum perforatum	111.038	32.6485
281	Hypericum perforatum	111.046	32.6825
282	Hypericum perforatum	114.476	30.5878
283	Hypericum perforatum	109.833	32.0101
284	Hypericum perforatum	109.736	32.3167
285	Hypericum perforatum	108.803	37.6295
286	Hypericum perforatum	108.299	34.0874
287	Hypericum perforatum	107.752	34.1608
288	Hypericum perforatum	109.25	32.0938
289	Hypericum perforatum	105.954	26.8473
290	Hypericum perforatum	111.879	35.2662
291	Hypericum perforatum	121.737	37.2999
292	Hypericum perforatum	113.468	39.9349
293	Hypericum perforatum	111.914	35.3644
294	Hypericum perforatum	109.771	33.3908
295	Hypericum perforatum	110.002	36.5815
296	Hypericum perforatum	106.851	33.6917
297	Hypericum perforatum	106.683	34.8307
298	Hypericum perforatum	106.683	34.8307
299	Hypericum perforatum	109.078	34.634
300	Hypericum perforatum	108.92	32.1796
301	Hypericum perforatum	108.722	32.4093
302	Hypericum perforatum	108.992	32.3168
303	Hypericum perforatum	108.793	32.2021
304	Hypericum perforatum	108.986	32.8478
305	Hypericum perforatum	108.99	32.6467
306	Hypericum perforatum	108.961	32.9304
307	Hypericum perforatum	109.03	32.6909
308	Hypericum perforatum	108.8	32.9339
309	Hypericum perforatum	108.939	32.4574
310	Hypericum perforatum	109.125	32.7818
311	Hypericum perforatum	108.879	32.4871
312	Hypericum perforatum	108.541	32.3549
313	Hypericum perforatum	108.25	32.3399
314	Hypericum perforatum	108.556	32.4329
315	Hypericum perforatum	108.146	33.9748
316	Hypericum perforatum	106.808	33.9573
317	Hypericum perforatum	106.648	33.9691
318	Hypericum perforatum	106.752	34.1368
319	Hypericum perforatum	106.581	34.0879
320	Hypericum perforatum	106.57	34.24
321	Hypericum perforatum	107.034	33.9811
322	Hypericum perforatum	107.043	34.1529
323	Hypericum perforatum	107.821	33.5455
324	Hypericum perforatum	108.081	33.4343
325	Hypericum perforatum	108.039	33.3079
326	Hypericum perforatum	107.967	33.3955
327	Hypericum perforatum	107.969	33.4613
328	Hypericum perforatum	107.969	33.4613
329	Hypericum perforatum	107.988	33.5509
330	Hypericum perforatum	108.967	34.0667
331	Hypericum perforatum	109.153	33.4237
332	Hypericum perforatum	110.146	35.2383
333	Hypericum perforatum	108.624	34.0626
334	Hypericum perforatum	109.487	34.5268
335	Hypericum perforatum	109.484	34.5394
336	Hypericum perforatum	110.486	38.019
337	Hypericum perforatum	106.079	33.5739
338	Hypericum perforatum	110.238	38.2404
339	Hypericum perforatum	108.896	32.3358
340	Hypericum perforatum	109.111	33.6906
341	Hypericum perforatum	106.851	33.6916
342	Hypericum perforatum	106.851	33.6916
343	Hypericum perforatum	106.832	34.8958
344	Hypericum perforatum	106.59	34.6829
345	Hypericum perforatum	106.832	34.9023
346	Hypericum perforatum	106.078	33.5749
347	Hypericum perforatum	107.753	34.1606
348	Hypericum perforatum	107.841	34.2696
349	Hypericum perforatum	107.867	34.2098
350	Hypericum perforatum	108.91	34.04
351	Hypericum perforatum	108.218	33.3968
352	Hypericum perforatum	103.884	30.8082
353	Hypericum perforatum	109.364	32.2404
354	Hypericum perforatum	109.432	32.3645
355	Hypericum perforatum	109.198	32.3049
356	Hypericum perforatum	109.251	32.0936
357	Hypericum perforatum	109.344	32.3971
358	Hypericum perforatum	109.359	32.3813
359	Hypericum perforatum	109.359	32.3813
360	Hypericum perforatum	109.251	32.0936
361	Hypericum perforatum	107.6	37.5991
362	Hypericum perforatum	110.579	37.7905
363	Hypericum perforatum	109.934	33.4089
364	Hypericum perforatum	109.939	33.4121
365	Hypericum perforatum	109.937	33.4131
366	Hypericum perforatum	109.934	33.4089
367	Hypericum perforatum	107.51	32.969
368	Hypericum perforatum	107.596	37.5992
369	Hypericum perforatum	108.331	32.957
370	Hypericum perforatum	109.518	37.1728
371	Hypericum perforatum	109.013	34.5962
372	Hypericum perforatum	107.531	34.4685
373	Hypericum perforatum	107.715	34.2114
374	Hypericum perforatum	110.265	34.5426
375	Hypericum perforatum	108.932	34.3099
376	Hypericum perforatum	107.609	34.4538
377	Hypericum perforatum	107.305	34.3903
378	Hypericum perforatum	108.347	34.2591
379	Hypericum perforatum	109.785	35.3769
380	Hypericum perforatum	109.649	35.1956
381	Hypericum perforatum	109.042	32.69
382	Hypericum perforatum	109.032	32.6796
383	Hypericum perforatum	108.717	32.2477
384	Hypericum perforatum	108.717	32.2477
385	Hypericum perforatum	108.869	32.2762
386	Hypericum perforatum	109.072	32.1721
387	Hypericum perforatum	108.805	32.1582
388	Hypericum perforatum	108.701	32.4661
389	Hypericum perforatum	109.017	32.214
390	Hypericum perforatum	108.879	32.4871
391	Hypericum perforatum	108.303	33.3119
392	Hypericum perforatum	108.528	33.3179
393	Hypericum perforatum	108.112	33.4813
394	Hypericum perforatum	108.112	33.4813
395	Hypericum perforatum	109.249	32.0937
396	Hypericum perforatum	109.323	32.4011
397	Hypericum perforatum	109.289	32.4468
398	Hypericum perforatum	109.317	32.4195
399	Hypericum perforatum	109.178	32.0302
400	Hypericum perforatum	109.178	32.0302
401	Hypericum perforatum	108.213	33.078
402	Hypericum perforatum	108.206	33.1377
403	Hypericum perforatum	108.217	33.0782
404	Hypericum perforatum	108.161	33.168
405	Hypericum perforatum	109.539	32.0854
406	Hypericum perforatum	109.428	31.9134
407	Hypericum perforatum	109.434	31.9146
408	Hypericum perforatum	108.582	32.2537
409	Hypericum perforatum	108.442	32.7167
410	Hypericum perforatum	108.639	32.2995
411	Hypericum perforatum	108.251	32.34
412	Hypericum perforatum	108.542	32.354
413	Hypericum perforatum	108.435	32.6001
414	Hypericum perforatum	108.368	32.5411
415	Hypericum perforatum	108.526	32.6519
416	Hypericum perforatum	108.161	32.3899
417	Hypericum perforatum	106.752	34.1369
418	Hypericum perforatum	107.584	34.7956
419	Hypericum perforatum	106.757	34.1358
420	Hypericum perforatum	106.831	34.1969
421	Hypericum perforatum	107.033	33.9802
422	Hypericum perforatum	106.985	34.2216
423	Hypericum perforatum	107.711	34.2121
424	Hypericum perforatum	107.714	34.2113
425	Hypericum perforatum	107.892	34.1239
426	Hypericum perforatum	107.892	34.1239
427	Hypericum perforatum	107.746	34.2787
428	Hypericum perforatum	107.874	34.1497
429	Hypericum perforatum	107.874	34.1497
430	Hypericum perforatum	107.874	34.1497
431	Hypericum perforatum	107.874	34.1497
432	Hypericum perforatum	107.874	34.1497
433	Hypericum perforatum	107.839	34.0994
434	Hypericum perforatum	107.839	34.0994
435	Hypericum perforatum	107.839	34.0994
436	Hypericum perforatum	107.862	34.0862
437	Hypericum perforatum	107.845	34.1949
438	Hypericum perforatum	107.88	34.0135
439	Hypericum perforatum	107.803	34.1434
440	Hypericum perforatum	107.773	34.1475
441	Hypericum perforatum	107.757	34.159
442	Hypericum perforatum	108.47	32.5021
443	Hypericum perforatum	108.519	32.3476
444	Hypericum perforatum	106.784	34.2121
445	Hypericum perforatum	108.111	33.4764
446	Hypericum perforatum	106.921	33.6162
447	Hypericum perforatum	106.851	33.6917
448	Hypericum perforatum	106.99	33.426
449	Hypericum perforatum	109.16	33.1037
450	Hypericum perforatum	109.221	33.1855
451	Hypericum perforatum	111.879	35.2661
452	Hypericum perforatum	108.835	32.2208
453	Hypericum perforatum	108.868	32.1344
454	Hypericum perforatum	108.868	32.1344
455	Hypericum perforatum	108.834	32.5539
456	Hypericum perforatum	106.136	33.3357
457	Hypericum perforatum	106.148	33.3365
458	Hypericum perforatum	105.819	33.3237
459	Hypericum perforatum	105.818	33.3229
460	Hypericum perforatum	107.86	34.3704
461	Hypericum perforatum	107.753	34.1605
462	Hypericum perforatum	108.646	33.6581
463	Hypericum perforatum	108.562	37.5749
464	Hypericum perforatum	108.767	33.5903
465	Hypericum perforatum	108.056	33.3067
466	Hypericum perforatum	108.838	33.6965
467	Hypericum perforatum	109.319	31.0256
468	Hypericum perforatum	109.772	33.3897
469	Hypericum perforatum	109.934	33.4089
470	Hypericum perforatum	110.084	33.2669
471	Hypericum perforatum	109.841	33.5206
472	Hypericum perforatum	109.866	33.5488
473	Hypericum perforatum	110.144	33.9073
474	Hypericum perforatum	109.731	34.0102
475	Hypericum perforatum	109.103	33.681
476	Hypericum perforatum	109.109	33.6872
477	Hypericum perforatum	109.243	33.8227
478	Hypericum perforatum	110.881	33.5345
479	Hypericum perforatum	107.117	34.3814
480	Hypericum perforatum	108.247	33.0312
481	Hypericum perforatum	108.081	33.2732
482	Hypericum perforatum	108.222	32.9237
483	Hypericum perforatum	108.227	33.0147
484	Hypericum perforatum	108.211	33.0312
485	Hypericum perforatum	108.238	33.0254
486	Hypericum perforatum	108.275	33.0399
487	Hypericum perforatum	110.308	34.5028
488	Hypericum perforatum	126.599	45.7147
489	Hypericum perforatum	109.29	34.9565
490	Hypericum perforatum	108.589	34.0435
491	Hypericum perforatum	126.599	45.7147
492	Hypericum perforatum	109.209	34.374
493	Hypericum perforatum	126.599	45.7147
494	Hypericum perforatum	108.36	34.1467
495	Hypericum perforatum	107.841	32.9566
496	Hypericum perforatum	126.599	45.7147
497	Hypericum perforatum	126.599	45.7147
498	Hypericum perforatum	108.315	34.2344
499	Hypericum perforatum	108.266	34.2349
500	Hypericum perforatum	108.29	34.2503
501	Hypericum perforatum	108.151	34.257
502	Hypericum perforatum	108.078	34.2844
503	Hypericum perforatum	108.076	34.2787
504	Hypericum perforatum	107.539	33.5909
505	Hypericum perforatum	109.522	34.353
506	Hypericum perforatum	108.086	34.2836
507	Hypericum perforatum	109.288	37.9617
508	Hypericum perforatum	109.288	37.9617
509	Hypericum perforatum	109.288	37.9646
510	Hypericum perforatum	111.879	35.2664
511	Hypericum perforatum	100.723	38.4674
512	Hypericum perforatum	107.721	32.4553
513	Hypericum perforatum	109.384	31.9806
514	Hypericum perforatum	109.429	31.8569
515	Hypericum perforatum	109.429	31.8569
516	Hypericum perforatum	109.429	31.8569
517	Hypericum perforatum	109.429	31.8569
518	Hypericum perforatum	109.569	31.8736
519	Hypericum perforatum	108.04	34.1372
520	Hypericum perforatum	108.39	34.0843
521	Hypericum perforatum	108.235	33.8331
522	Hypericum perforatum	108.035	32.5924
523	Hypericum perforatum	107.749	32.6448
524	Hypericum perforatum	108.405	33.1009
525	Hypericum perforatum	108.221	32.9242
526	Hypericum perforatum	108.276	33.0991
527	Hypericum perforatum	108.159	33.1701
528	Hypericum perforatum	108.156	32.7967
529	Hypericum perforatum	108.21	33.0937
530	Hypericum perforatum	108.08	33.2751
531	Hypericum perforatum	108.219	32.9242
532	Hypericum perforatum	108.082	33.2735
533	Hypericum perforatum	108.076	33.2753
534	Hypericum perforatum	108.217	33.0782
535	Hypericum perforatum	108.21	33.074
536	Hypericum perforatum	108.217	33.0782
537	Hypericum perforatum	108.095	33.299
538	Hypericum perforatum	108.095	33.299
539	Hypericum perforatum	108.247	33.0312
540	Hypericum perforatum	108.209	33.065
541	Hypericum perforatum	108.224	32.8596
542	Hypericum perforatum	108.33	32.9574
543	Hypericum perforatum	108.388	33.0041
544	Hypericum perforatum	108.214	33.073
545	Hypericum perforatum	108.209	33.0821
546	Hypericum perforatum	108.209	33.1619
547	Hypericum perforatum	108.22	33.1029
548	Hypericum perforatum	108.197	33.1281
549	Hypericum perforatum	109.185	33.6011
550	Hypericum perforatum	107.626	33.0452
551	Hypericum perforatum	107.207	33.8199
552	Hypericum perforatum	107.51	32.9689
553	Hypericum perforatum	107.51	32.9689
554	Hypericum perforatum	108.11	33.0108
555	Hypericum perforatum	107.841	32.9566
556	Hypericum perforatum	108.168	36.9294
557	Hypericum perforatum	108.158	33.0963
558	Hypericum perforatum	107.539	33.5909
559	Hypericum perforatum	109.255	35.5811
560	Hypericum perforatum	109.35	32.8384
561	Hypericum perforatum	106.078	33.575
562	Hypericum perforatum	108.77	36.7401
563	Hypericum perforatum	108.078	34.2615
564	Hypericum perforatum	107.538	33.591
565	Hypericum perforatum	109.102	33.6841
566	Hypericum perforatum	109.102	33.6841
567	Hypericum perforatum	109.539	32.0853
568	Hypericum perforatum	110.45	38.9973
569	Hypericum perforatum	110.45	38.9973
570	Hypericum perforatum	110.45	38.9973
571	Hypericum perforatum	109.519	31.8817
572	Hypericum perforatum	109.519	31.8817
573	Hypericum perforatum	109.432	31.9151
574	Hypericum perforatum	110.45	38.9973
575	Hypericum perforatum	109.051	34.0562
576	Hypericum perforatum	108.36	34.1468
577	Hypericum perforatum	108.36	34.1468
578	Hypericum perforatum	108.36	34.1468
579	Hypericum perforatum	108.25	32.3399
580	Hypericum perforatum	108.25	32.3424
581	Hypericum perforatum	108.235	32.3681
582	Hypericum perforatum	108.235	32.3681
583	Hypericum perforatum	108.235	32.3681
584	Hypericum perforatum	108.25	32.3399
585	Hypericum perforatum	108.668	32.511
586	Hypericum perforatum	108.668	32.511
587	Hypericum perforatum	109.075	33.7021
588	Hypericum perforatum	105.521	28.8651
589	Hypericum perforatum	104.671	31.1422
590	Hypericum perforatum	104.201	31.3438
591	Hypericum perforatum	106.033	32.6923
592	Hypericum perforatum	105.241	32.5297
593	Hypericum perforatum	103.954	29.6766
594	Hypericum perforatum	104.144	29.925
595	Hypericum perforatum	105.3	29.312
596	Hypericum perforatum	105.134	28.6986
597	Hypericum perforatum	108.473	32.0197
598	Hypericum perforatum	108.815	31.7182
599	Hypericum perforatum	108.4	32.0181
600	Hypericum perforatum	108.787	31.8156
601	Hypericum perforatum	108.541	31.7717
602	Hypericum perforatum	108.541	31.7717
603	Hypericum perforatum	108.541	31.7717
604	Hypericum perforatum	108.466	32.1149
605	Hypericum perforatum	108.466	32.1149
606	Hypericum perforatum	108.46	32.1298
607	Hypericum perforatum	108.613	31.9409
608	Hypericum perforatum	108.916	31.8456
609	Hypericum perforatum	108.393	32.0253
610	Hypericum perforatum	109.095	31.7761
611	Hypericum perforatum	108.803	31.7238
612	Hypericum perforatum	108.484	32.0143
613	Hypericum perforatum	102.355	29.2323
614	Hypericum perforatum	108.787	31.7195
615	Hypericum perforatum	106.781	31.7597
616	Hypericum perforatum	109.459	31.0212
617	Hypericum perforatum	109.459	31.0212
618	Hypericum perforatum	109.459	31.0212
619	Hypericum perforatum	106.53	29.6088
620	Hypericum perforatum	109.376	30.8547
621	Hypericum perforatum	109.257	31.3022
622	Hypericum perforatum	108.901	30.9576
623	Hypericum perforatum	109.445	30.6588
624	Hypericum perforatum	109.454	30.677
625	Hypericum perforatum	109.407	30.6674
626	Hypericum perforatum	109.259	31.2713
627	Hypericum perforatum	109.26	31.2687
628	Hypericum perforatum	109.28	31.2965
629	Hypericum perforatum	109.29	31.2952
630	Hypericum perforatum	109.231	31.289
631	Hypericum perforatum	109.238	31.2809
632	Hypericum perforatum	107.241	31.9155
633	Hypericum perforatum	107.646	31.4131
634	Hypericum perforatum	107.846	31.6097
635	Hypericum perforatum	105.987	32.6269
636	Hypericum perforatum	105.997	32.8061
637	Hypericum perforatum	103.745	29.7458
638	Hypericum perforatum	103.269	29.8725
639	Hypericum perforatum	106.362	30.5417
640	Hypericum perforatum	106.764	32.2879
641	Hypericum perforatum	107.373	32.1721
642	Hypericum perforatum	107.326	32.0015
643	Hypericum perforatum	107.544	32.0764
644	Hypericum perforatum	107.211	31.7616
645	Hypericum perforatum	106.43	29.826
646	Hypericum perforatum	108.493	32.0127
647	Hypericum perforatum	108.926	31.7524
648	Hypericum perforatum	108.659	31.9248
649	Hypericum perforatum	108.461	32.0041
650	Hypericum perforatum	108.311	32.1726
651	Hypericum perforatum	108.162	31.9699
652	Hypericum perforatum	107.81	31.6932
653	Hypericum perforatum	108.31	32.1651
654	Hypericum perforatum	108.31	32.1651
655	Hypericum perforatum	108.135	31.8121
656	Hypericum perforatum	108.149	31.8089
657	Hypericum perforatum	107.716	31.8543
658	Hypericum perforatum	107.768	31.9164
659	Hypericum perforatum	108.314	32.1634
660	Hypericum perforatum	108.075	32.1721
661	Hypericum perforatum	108.311	32.1667
662	Hypericum perforatum	107.241	31.9155
663	Hypericum perforatum	107.187	30.7551
664	Hypericum perforatum	105.762	30.8049
665	Hypericum perforatum	105.762	30.8049
666	Hypericum perforatum	104.074	30.6752
667	Hypericum perforatum	108.117	31.8922
668	Hypericum perforatum	108.293	32.1903
669	Hypericum perforatum	108.293	32.1903
670	Hypericum perforatum	108.318	32.2109
671	Hypericum perforatum	108.309	32.1682
672	Hypericum perforatum	108.316	32.1756
673	Hypericum perforatum	108.234	32.2652
674	Hypericum perforatum	108.234	32.2652
675	Hypericum perforatum	108.282	32.2203
676	Hypericum perforatum	108.266	32.0466
677	Hypericum perforatum	108.246	32.2506
678	Hypericum perforatum	108.345	32.1497
679	Hypericum perforatum	108.378	32.1396
680	Hypericum perforatum	108.977	31.6263
681	Hypericum perforatum	106.566	29.5532
682	Hypericum perforatum	108.676	32.0139
683	Hypericum perforatum	108.803	32.0344
684	Hypericum perforatum	103.516	30.0174
685	Hypericum perforatum	106.746	32.2781
686	Hypericum perforatum	106.788	32.2014
687	Hypericum perforatum	108.358	32.169
688	Hypericum perforatum	107.684	31.7987
689	Hypericum perforatum	110.12	30.9824
690	Hypericum perforatum	110.058	31.3263
691	Hypericum perforatum	109.128	31.5893
692	Hypericum perforatum	109.03	31.5506
693	Hypericum perforatum	102.73	30.0265
694	Hypericum perforatum	109.077	31.7896
695	Hypericum perforatum	106.52	29.4727
696	Hypericum perforatum	106.536	29.6299
697	Hypericum perforatum	106.509	29.5744
698	Hypericum perforatum	114.902	38.0353
699	Hypericum perforatum	109.936	31.2079
700	Hypericum perforatum	110.084	31.2085
701	Hypericum perforatum	107.232	34.4878
702	Hypericum perforatum	80.773	44.0503
703	Hypericum perforatum	81.8378	44.5731
704	Hypericum perforatum	80.8371	44.057
705	Hypericum perforatum	93.1665	42.9606
706	Hypericum perforatum	108.534	32.1332
707	Hypericum perforatum	109.167	31.3486
708	Hypericum perforatum	108.468	32.111
709	Hypericum perforatum	108.516	31.9974
710	Hypericum perforatum	109.446	30.6585
711	Hypericum perforatum	109.995	31.155
712	Hypericum perforatum	110.061	31.325
713	Hypericum perforatum	116.018	37.1468
714	Hypericum perforatum	103.593	30.902
715	Hypericum perforatum	109.075	30.8111
716	Hypericum perforatum	103.157	31.1676
717	Hypericum perforatum	108.146	32.9998
718	Hypericum perforatum	109.32	31.2085
719	Hypericum perforatum	109.506	31.1317
720	Hypericum perforatum	109.433	31.1082
721	Hypericum perforatum	109.675	30.9977
722	Hypericum perforatum	110.079	31.2879
723	Hypericum perforatum	112.234	32.2594
724	Hypericum perforatum	109.002	31.8989
725	Hypericum perforatum	111.075	32.6547
726	Hypericum perforatum	109.445	30.6586
727	Hypericum perforatum	108.56	31.736
728	Hypericum perforatum	105.33	32.2214
729	Hypericum perforatum	102.233	29.9089
730	Hypericum perforatum	108.592	31.6863
731	Hypericum perforatum	109.167	31.3485
732	Hypericum perforatum	109.277	30.7793
733	Hypericum perforatum	103.485	31.057
734	Hypericum perforatum	108.613	31.9409
735	Hypericum perforatum	108.624	31.942
736	Hypericum perforatum	103.841	29.2779
737	Hypericum perforatum	106.104	32.6212
738	Hypericum perforatum	103.066	31.7181
739	Hypericum perforatum	105.352	28.1222
740	Hypericum perforatum	104.802	23.2556
741	Hypericum perforatum	114.167	30.5618
742	Hypericum perforatum	115.176	30.0312
743	Hypericum perforatum	110.756	31.2325
744	Hypericum perforatum	123.481	41.7887
745	Hypericum perforatum	105.196	30.6812
746	Hypericum perforatum	105.103	30.5968
747	Hypericum perforatum	104.84	26.5739
748	Hypericum perforatum	108.58	27.7966
749	Hypericum perforatum	110.391	31.054
750	Hypericum perforatum	106.607	27.6621
751	Hypericum perforatum	105.247	26.3176
752	Hypericum perforatum	107.637	29.4103
753	Hypericum perforatum	107.443	28.8154
754	Hypericum perforatum	107.581	28.7369
755	Hypericum perforatum	107.698	29.0394
756	Hypericum perforatum	105.834	27.3412
757	Hypericum perforatum	106.554	26.8847
758	Hypericum perforatum	105.378	27.6108
759	Hypericum perforatum	105.787	26.6992
760	Hypericum perforatum	105.817	26.8079
761	Hypericum perforatum	103.09	26.5856
762	Hypericum perforatum	106.94	26.8369
763	Hypericum perforatum	106.94	26.8369
764	Hypericum perforatum	105.613	26.0205
765	Hypericum perforatum	105.591	25.3972
766	Hypericum perforatum	113.936	26.5512
767	Hypericum perforatum	119.938	31.1021
768	Hypericum perforatum	119.896	30.8329
769	Hypericum perforatum	119.841	31.1316
770	Hypericum perforatum	112.988	28.1245
771	Hypericum perforatum	113.122	29.3767
772	Hypericum perforatum	114.276	30.3532
773	Hypericum perforatum	80.8111	42.8112
774	Hypericum perforatum	81.1591	43.8337
775	Hypericum perforatum	81.1036	43.465
776	Hypericum perforatum	103.802	23.2689
777	Hypericum perforatum	110.474	30.3756
778	Hypericum perforatum	113.579	34.7827
779	Hypericum perforatum	111.608	31.1261
780	Hypericum perforatum	111.704	32.7645
781	Hypericum perforatum	111.789	32.7006
782	Hypericum perforatum	112.747	32.4089
783	Hypericum perforatum	113.263	35.2424
784	Hypericum perforatum	113.784	34.1306
785	Hypericum perforatum	111.534	33.1088
786	Hypericum perforatum	110.123	28.9056
787	Hypericum perforatum	110.298	28.7778
788	Hypericum perforatum	110.698	31.7539
789	Hypericum perforatum	110.691	30.1246
790	Hypericum perforatum	110.725	30.0739
791	Hypericum perforatum	111.098	28.0394
792	Hypericum perforatum	106.83	26.2815
793	Hypericum perforatum	108.796	28.0894
794	Hypericum perforatum	109.297	28.223
795	Hypericum perforatum	106.594	26.5292
796	Hypericum perforatum	106.116	26.4504
797	Hypericum perforatum	105.886	26.7709
798	Hypericum perforatum	108.552	28.149
799	Hypericum perforatum	104.502	25.9054
800	Hypericum perforatum	107.888	28.0926
801	Hypericum perforatum	108.474	27.472
802	Hypericum perforatum	108.305	27.4876
803	Hypericum perforatum	108.509	33.4742
804	Hypericum perforatum	109.044	33.7797
805	Hypericum perforatum	109.13	33.6516
806	Hypericum perforatum	109.249	32.0936
807	Hypericum perforatum	105.435	33.4285
808	Hypericum perforatum	105.524	33.5443
809	Hypericum perforatum	109.175	33.6917
810	Hypericum perforatum	108.905	34.0571
811	Hypericum perforatum	111.985	35.5647
812	Hypericum perforatum	110.15	31.6884
813	Hypericum perforatum	110.078	31.2931
814	Hypericum perforatum	109.816	31.2562
815	Hypericum perforatum	110.895	31.979
816	Hypericum perforatum	107.956	25.9622
817	Hypericum perforatum	107.816	26.0825
818	Hypericum perforatum	107.924	25.8731
819	Hypericum perforatum	118.164	30.1425
820	Hypericum perforatum	117.099	40.9868
821	Hypericum perforatum	113.631	35.7297
822	Hypericum perforatum	114.873	31.6604
823	Hypericum perforatum	113.736	35.543
824	Hypericum perforatum	110.431	31.5347
825	Hypericum perforatum	110.496	31.5142
826	Hypericum perforatum	110.559	31.5172
827	Hypericum perforatum	112.478	37.9453
828	Hypericum perforatum	112.583	37.9933
829	Hypericum perforatum	112.478	38.0234
830	Hypericum perforatum	120.169	29.9513
831	Hypericum perforatum	119.565	30.1055
832	Hypericum perforatum	105.762	26.0709
833	Hypericum perforatum	106.234	26.3587
834	Hypericum perforatum	106.728	26.584
835	Hypericum perforatum	105.545	26.3308
836	Hypericum perforatum	105.769	26.049
837	Hypericum perforatum	106.728	26.5851
838	Hypericum perforatum	105.583	26.9221
839	Hypericum perforatum	108.203	36.0733
840	Hypericum perforatum	108.356	35.492
841	Hypericum perforatum	88.1433	47.8316
842	Hypericum perforatum	103.994	29.6658
843	Hypericum perforatum	104.333	29.744
844	Hypericum perforatum	105.968	32.6807
845	Hypericum perforatum	106.963	26.4445
846	Hypericum perforatum	104.723	32.4488
847	Hypericum perforatum	103.759	30.9742
848	Hypericum perforatum	103.583	31.0237
849	Hypericum perforatum	103.615	30.9278
850	Hypericum perforatum	103.628	30.9463
851	Hypericum perforatum	103.556	30.8627
852	Hypericum perforatum	107.068	30.8859
853	Hypericum perforatum	103.507	30.1999
854	Hypericum perforatum	114.321	25.6146
855	Hypericum perforatum	115.098	25.3301
856	Hypericum perforatum	116.994	36.6661
857	Hypericum perforatum	108.052	25.9303
858	Hypericum perforatum	107.769	26.5972
859	Hypericum perforatum	108.436	26.7808
860	Hypericum perforatum	113.812	29.2469
861	Hypericum perforatum	111.985	31.271
862	Hypericum perforatum	111.977	31.263
863	Hypericum perforatum	115.395	28.8829
864	Hypericum perforatum	105.118	29.6173
865	Hypericum perforatum	105.308	33.3566
866	Hypericum perforatum	105.278	33.3435
867	Hypericum perforatum	105.28	33.3312
868	Hypericum perforatum	105.265	33.3293
869	Hypericum perforatum	105.285	33.3598
870	Hypericum perforatum	105.265	33.6034
871	Hypericum perforatum	104.828	33.8844
872	Hypericum perforatum	104.931	33.9761
873	Hypericum perforatum	105.142	34.2584
874	Hypericum perforatum	105.127	34.1547
875	Hypericum perforatum	104.976	34.0384
876	Hypericum perforatum	105.101	34.3836
877	Hypericum perforatum	105.105	34.0399
878	Hypericum perforatum	105.162	34.4378
879	Hypericum perforatum	104.991	33.8029
880	Hypericum perforatum	105.51	34.1608
881	Hypericum perforatum	83.2778	46.8503
882	Hypericum perforatum	83.2271	46.8288
883	Hypericum perforatum	83.2613	46.8644
884	Hypericum perforatum	83.329	46.8635
885	Hypericum perforatum	83.3509	46.836
886	Hypericum perforatum	83.0279	46.7157
887	Hypericum perforatum	83.0401	46.6408
888	Hypericum perforatum	83.4948	46.7671
889	Hypericum perforatum	83.4552	46.7176
890	Hypericum perforatum	85.9825	42.2362
891	Hypericum perforatum	86.0184	42.2516
892	Hypericum perforatum	86.1848	42.2454
893	Hypericum perforatum	86.1657	42.2282
894	Hypericum perforatum	82.3015	43.4545
